# Supplementary material for: Pan-cancer analysis of intratumor heterogeneity associated with patient prognosis using multidimensional measures
Source: Oncotarget. 2018 Dec 28;9(102):37689–99. doi: 10.18632/oncotarget.26485 (PMC6340877; doi:10.18632/oncotarget.26485)
Supplement: Supplementary file 2 [file oncotarget-09-37689-s002.xlsx]

## Sheet: Table S1
Table S1. Clinical characteristics and parameters of VAF distribution
	BLCA	BRCA	CESC	COAD	GBM	HNSC	KIRC	LGG	LIHC	LUAD	LUSC	OV	PRAD	SKCM	THCA	UCEC
sample size (total n=6,178)	400	935	274	265	137	478	304	474	349	471	459	155	459	445	295	164
gender
male (n (%))	105 (26)	924 (99)	274 (100)	122 (46)	48 (35)	127 (27)	109 (36)	213 (45)	112 (32)	250 (53)	116 (25)	155 (100)	0 (0)	167 (38)	213 (72)	164 (100)
female (n (%))	295 (74)	11 (1)	0 (0)	143 (54)	89 (65)	351 (73)	195 (64)	261 (55)	237 (68)	221 (47)	343 (75)	0 (0)	459 (100)	278 (62)	82 (28)	0 (0)
age (mean±sda)	68.62±10.53	59.06±13.05	48.66±13.76	65.9±13.17	61.26±13.08	61.59±11.84	60.62±12.3	44.43±13.07	59.71±13.32	65.94±10.03	67.83±8.67	58.85±11.23	61.67±6.76	58.75±15.71	50.8±15.89	66.29±11.37
tumor stage
stage I	1	154	0	39	0	24	167	0	164	251	222	0	0	75	142	0
stage II	128	541	0	102	0	66	30	0	79	110	151	0	0	135	33	0
stage III	137	202	0	78	0	75	65	0	81	79	76	0	0	165	76	0
stage IV	132	18	0	36	0	247	40	0	5	25	6	0	0	20	44	0
unknown	2	20	274	10	137	66	2	474	20	6	4	155	459	50	0	164
MF mutations
total number	36906	30380	20951	39774	7867	26676	6018	9927	13939	53256	49181	7331	7839	98939	1685	58884
median number (median (range))	66 (5-1,397)	17 (2-2,213)	34 (5-4,278)	46 (15-3,594)	18 (3-4,730)	38.5 (3-1,056)	18 (3-183)	11 (2-4,301)	32 (3-542)	76 (3-769)	85 (3-1,009)	34 (2-328)	10 (2-2,432)	118 (2-5,292)	5 (2-31)	32 (3-5,086)
median of VAF peaks (median (range))	0.28 (0.07-0.63)	0.28 (0.08-1.05)	0.33 (0.11-0.69)	0.33 (0.04-0.53)	0.45 (0.09-0.91)	0.26 (0.07-1)	0.38 (0.08-1.28)	0.34 (0.05-0.63)	0.37 (0.07-0.67)	0.26 (0.08-0.87)	0.27 (0.09-1.18)	0.22 (0.06-0.95)	0.21 (0.05-0.56)	0.36 (0.13-0.98)	0.34 (0.04-0.62)	0.37 (0.06-0.89)
median of MATH scores (median (range))	0.28 (0.04-0.58)	0.26 (0-0.83)	0.23 (0.01-0.6)	0.22 (0.07-0.6)	0.13 (0.02-0.64)	0.23 (0.06-0.73)	0.17 (0.02-0.72)	0.26 (0.01-0.76)	0.18 (0.03-0.78)	0.29 (0-0.66)	0.28 (0.01-0.66)	0.37 (0.01-0.74)	0.25 (0.01-0.72)	0.19 (0.01-0.65)	0.24 (0-0.87)	0.22 (0-0.67)
a. sd means standard deviation

## Sheet: Table S2
Table S2. Clinical and genetic characteristics in each five cluster for 16 types of cancer
		Cluster
Cancer type		1	2	3	4	5	P-valuea
BLCA (n = 400)		95	189	58	35	23
	gender
	male (%)	74 (25)	143 (48)	44 (15)	16 (5)	18 (6)
	female (%)	21 (20)	46 (44)	14 (13)	19 (18)	5 (5)	0.078
	age (mean±sd)	68.56±10.16	70.12±10.38	64.45±10.95	67.9±9.9	68.24±11.03	0.041*
	tumor stage
	stage I/II	32	54	26	13	4
	stage III/IV	63	134	31	22	19	0.194
	unknown	0	1	1	0	0
	CNV abundance (mean±sd)	0.281±0.165	0.346±0.176	0.174±0.167	0.286±0.188	0.179±0.162	0.001**
BRCA (n = 935)		54	115	268	304	194
	gender
	male (%)	0 (0)	2 (18)	4 (36)	3 (27)	2 (18)
	female (%)	54 (6)	113 (12)	264 (29)	301 (33)	192 (21)	-
	age (mean±sd)	62.06±13.18	60.24±12.67	60.39±13.11	57.88±12.78	57.48±13.29	0.061
	tumor stage
	stage I/II	42	84	188	233	148
	stage III/IV	11	26	71	69	43	0.682
	unknown	1	5	9	2	3
	CNV abundance (mean±sd)	0.357±0.205	0.361±0.207	0.271±0.173	0.252±0.176	0.285±0.191	<0.001***
CESC (n = 274)		61	64	70	59	20
	gender
	male (%)	0 (-)	0 (-)	0 (-)	0 (-)	0 (-)
	female (%)	61 (22)	64 (23)	70 (26)	59 (22)	20 (7)	-
	age (mean±sd)	48.58±13.25	53.1±13.75	46.54±13.89	47.23±13.03	46.26±14.89	0.084
	tumor stage
	stage I/II	0	0	0	0	0
	stage III/IV	0	0	0	0	0	-
	unknown	61	64	70	59	20
	CNV abundance (mean±sd)	0.217±0.160	0.296±0.164	0.256±0.167	0.288±0.159	0.260±0.186	0.19
COAD (c = 265)		88	76	56	19	26
	gender
	male (%)	47 (33)	39 (27)	34 (24)	11 (8)	12 (8)
	female (%)	41 (34)	37 (30)	22 (18)	8 (7)	14 (11)	0.74
	age (mean±sd)	67.03±13.19	66.57±13.18	66.86±12.47	61.82±14.11	61.11±13.28	0.196
	tumor stage
	stage I/II	57	35	33	8	8
	stage III/IV	28	37	23	11	15	0.1
	unknown	3	4	0	0	3
	CNV abundance (mean±sd)	0.144±0.159	0.238±0.136	0.223±0.123	0.238±0.154	0.271±0.128	<0.001***
GBM (n = 137)		3	1	109	17	7
	gender
	male (%)	1 (1)	0 (0)	75 (84)	7 (8)	6 (7)
	female (%)	2 (4)	1 (2)	34 (71)	10 (21)	1 (2)	0.181
	age (mean±sd)	40.37±14.72	69.65±NA	61.9±12.05	59.77±16.75	62.7±13.97	0.11
	tumor stage
	stage I/II	0	0	0	0	0
	stage III/IV	0	0	0	0	0	-
	unknown	3	1	109	17	7
	CNV abundance (mean±sd)	0.194±0.050	0.152	0.202±0.098	0.238±0.182	0.272±0.178	0.122
HNSC (n = 478)		106	158	68	106	40
	gender
	male (%)	77 (22)	111 (32)	53 (15)	77 (22)	33 (9)
	female (%)	29 (23)	47 (37)	15 (12)	29 (23)	7 (6)	0.648
	age (mean±sd)	62.59±10.64	63.69±11.24	61.04±11.14	59.14±12.71	58.12±14.28	0.041*
	tumor stage
	stage I/II	19	25	11	23	12
	stage III/IV	68	115	45	70	24	0.404
	unknown	19	18	12	13	4
	CNV abundance (mean±sd)	0.281±0.166	0.254±0.155	0.229±0.122	0.195±0.141	0.241±0.187	0.001**
KIRC (n = 304)		2	6	194	79	23
	gender
	male (%)	0 (0)	4 (2)	129 (66)	48 (25)	14 (7)
	female (%)	2 (2)	2 (2)	65 (60)	31 (28)	9 (8)	621
	age (mean±sd)	65.87±17.14	73.86±10.07	60.52±12.12	59.61±12.39	61.01±12.6	0.117
	tumor stage
	stage I/II	1	3	129	52	12
	stage III/IV	1	3	63	27	11	0.559
	unknown	0	0	2	0	0
	CNV abundance (mean±sd)	0.137±0.106	0.282±0.123	0.140±0.100	0.145±0.147	0.190±0.176	0.513
LGG (n = 474)		2	3	194	139	136
	gender
	male (%)	1 (0)	1 (0)	101 (39)	81 (31)	77 (30)
	female (%)	1 (0)	2 (1)	93 (44)	58 (27)	59 (28)	0.74
	age (mean±sd)	41.55±9.03	63.15±8.82	45.61±13.04	44.28±13.71	42.52±12.14	0.075
	tumor stage
	stage I/II	0	0	0	0	0
	stage III/IV	0	0	0	0	0	-
	unknown	2	3	194	139	136
	CNV abundance (mean±sd)	0.180±0.164	0.269±0.177	0.118±0.080	0.120±0.105	0.087±0.070	0.001**
LIHC (n = 349)		53	51	166	55	24
	gender
	male (%)	44 (19)	31 (13)	109 (46)	37 (16)	16 (7)
	female (%)	9 (8)	20 (18)	57 (51)	18 (16)	8 (7)	0.25
	age (mean±sd)	64.06±10.44	62.14±10.68	59.23±12.97	57.69±15.33	52.91±17.66	0.041*
	tumor stage
	stage I/II	37	37	114	34	21
	stage III/IV	15	11	37	20	3	0.316
	unknown	1	3	15	1	0
	CNV abundance (mean±sd)	0.249±0.151	0.349±0.155	0.251±0.136	0.196±0.164	0.301±0.199	0.152
LUAD (n = 471)		121	217	30	54	49
	gender
	male (%)	69 (31)	95 (43)	14 (6)	26 (12)	17 (8)
	female (%)	52 (21)	122 (49)	16 (6)	28 (11)	32 (13)	0.241
	age (mean±sd)	64.98±10.00	65.35±10.09	72.25±9.33	66.57±9.69	66.39±9.54	0.041*
	tumor stage
	stage I/II	90	169	23	46	33
	stage III/IV	27	47	6	8	16	0.404
	unknown	4	1	1	0	0
	CNV abundance (mean±sd)	0.287±0.162	0.277±0.187	0.221±0.121	0.182±0.149	0.257±0.170	0.006**
LUSC (n = 459)		163	253	19	11	13
	gender
	male (%)	114 (33)	199 (58)	15 (4)	8 (2)	7 (2)
	female (%)	49 (42)	54 (47)	4 (3)	3 (3)	6 (5)	0.25
	age (mean±sd)	67.13±8.2	68.46±8.66	64.55±12.38	72.76±4.25	64.76±8.94	0.075
	tumor stage
	stage I/II	123	209	18	11	12
	stage III/IV	38	42	1	0	1	0.194
	unknown	2	2	0	0	0
	CNV abundance (mean±sd)	0.416±0.154	0.360±0.193	0.384±0.244	0.164±0.195	0.251±0.207	<0.001***
OV (n = 155)		5	42	34	21	53
	gender
	male (%)	0 (-)	0 (-)	0 (-)	0 (-)	0 (-)
	female (%)	5 (3)	42 (27)	34 (22)	21 (14)	53 (34)	-
	age (mean±sd)	61.72±16.28	57.89±11.92	54.82±8.57	62.3±12.65	60.56±10.65	0.117
	tumor stage
	stage I/II	0	0	0	0	0
	stage III/IV	0	0	0	0	0	-
	unknown	5	42	34	21	53
	CNV abundance (mean±sd)	0.602±0.142	0.556±0.121	0.445±0.147	0.501±0.122	0.500±0.138	0.123
PRAD (n = 459)		4	3	98	204	150
	gender
	male (%)	4 (1)	3 (1)	98 (21)	204 (44)	150 (33)
	female (%)	0 (-)	0 (-)	0 (-)	0 (-)	0 (-)	-
	age (mean±sd)	64.88±9.74	67.24±8.55	62.04±6.75	61.35±6.97	61.64±6.38	0.455
	tumor stage
	stage I/II	0	0	0	0	0
	stage III/IV	0	0	0	0	0	-
	unknown	4	3	98	204	150
	CNV abundance (mean±sd)	0.158±0.152	0.118±0.098	0.128±0.102	0.082±0.091	0.088±0.099	0.004**
SKCM (n = 445)		258	98	47	34	8
	gender
	male (%)	165 (59)	61 (22)	27 (10)	18 (6)	7 (3)
	female (%)	93 (56)	37 (22)	20 (12)	16 (10)	1 (1)	0.621
	age (mean±sd)	58.79±16.59	58.12±15.31	56.21±14.69	63.85±11.49	58.62±9.03	0.309
	tumor stage
	stage I/II	141	34	22	9	4
	stage III/IV	90	52	18	21	4	0.007**
	unknown	27	12	7	4	0
	CNV abundance (mean±sd)	0.298±0.174	0.305±0.224	0.311±0.169	0.301±0.207	0.371±0.198	0.49
THCA (n = 295)		0	0	121	81	93
	gender
	male (%)	0 (0)	0 (0)	34 (41)	19 (23)	29 (35)
	female (%)	0 (0)	0 (0)	87 (41)	62 (29)	64 (30)	0.648
	age (mean±sd)	-	-	47.29±14.84	52.67±15.57	52.06±17.02	0.075
	tumor stage
	stage I/II	0	0	65	48	62
	stage III/IV	0	0	56	33	31	0.316
	unknown	0	0	0	0	0
	CNV abundance (mean±sd)	-	-	0.018±0.057	0.012±0.033	0.015±0.043	0.363
UCEC (n = 164)		60	12	37	30	25
	gender
	male (%)	0 (-)	0 (-)	0 (-)	0 (-)	0 (-)
	female (%)	60 (37)	12 (7)	37 (23)	30 (18)	25 (15)	-
	age (mean±sd)	64.25±12.7	70.73±12.31	69.91±9.73	64.2±9.26	66.15±11.06	0.112
	tumor stage
	stage I/II	0	0	0	0	0
	stage III/IV	0	0	0	0	0	-
	unknown	60	12	37	30	25
	CNV abundance (mean±sd)	0.058±0.109	0.437±0.232	0.285±0.211	0.307±0.211	0.426±0.158	<0.001***
a. FDR adjusted P values; *P<0.05, ** P <0.01, and ***P<0.001

## Sheet: Table S3
Table S3. Univariate Cox regression analysis of five clusters
Cancer	Variables	HR (95% CI)	P-valuea, b
BLCA	cluster 1 (vs cluster 2)	0.866 (0.589-1.273)	0.464
	cluster 3 (vs cluster 2)	1.288 (0.832-1.994)	0.256
	cluster 4 (vs cluster 2)	1.274 (0.764-2.124)	0.353
	cluster 5 (vs cluster 2)	1.510 (0.840-2.715)	0.168
BRCA	cluster 1 (vs cluster 2)	0.869 (0.343-2.203)	0.767
	cluster 3 (vs cluster 2)	0.759 (0.425-1.355)	0.351
	cluster 4 (vs cluster 2)	0.964 (0.559-1.664)	0.896
	cluster 5 (vs cluster 2)	0.914 (0.505-1.656)	0.768
CESC	cluster 1 (vs cluster 2)	1.256 (0.603-2.614)	0.543
	cluster 3 (vs cluster 2)	1.707 (0.811-3.593)	0.159
	cluster 4 (vs cluster 2)	1.272 (0.588-2.751)	0.541
	cluster 5 (vs cluster 2)	1.485 (0.529-4.172)	0.453
COAD	cluster 1 (vs cluster 2)	1.054 (0.557-1.993)	0.871
	cluster 3 (vs cluster 2)	0.678 (0.318-1.448)	0.316
	cluster 4 (vs cluster 2)	1.459 (0.570-3.738)	0.431
	cluster 5 (vs cluster 2)	1.555 (0.664-3.644)	0.31
HNSC	cluster 1 (vs cluster 2)	0.943 (0.658-1.351)	0.749
	cluster 3 (vs cluster 2)	0.810 (0.522-1.256)	0.346
	cluster 4 (vs cluster 2)	0.764 (0.521-1.122)	0.17
	cluster 5 (vs cluster 2)	0.688 (0.382-1.239)	0.213
LIHC	cluster 1 (vs cluster 2)	1.706 (0.899-3.238)	0.102
	cluster 3 (vs cluster 2)	0.907 (0.526-1.564)	0.726
	cluster 4 (vs cluster 2)	1.043 (0.526-2.066)	0.905
	cluster 5 (vs cluster 2)	0.789 (0.326-1.911)	0.6
LUAD	cluster 1 (vs cluster 2)	0.929 (0.646-1.335)	0.691
	cluster 3 (vs cluster 2)	0.737 (0.382-1.425)	0.365
	cluster 4 (vs cluster 2)	0.951 (0.576-1.569)	0.844
	cluster 5 (vs cluster 2)	0.663 (0.391-1.125)	0.128
LUSC	cluster 1 (vs cluster 2)	0.889 (0.654-1.207)	0.449
	cluster 3 (vs cluster 2)	0.991 (0.461-2.129)	0.982
	cluster 4 (vs cluster 2)	4.752 (2.280-9.904)	<0.001***
	cluster 5 (vs cluster 2)	1.428 (0.663-3.075)	0.363
OV	cluster 3 (vs cluster 2)	1.338 (0.761-2.354)	0.312
	cluster 4 (vs cluster 2)	1.616 (0.798-3.274)	0.183
	cluster 5 (vs cluster 2)	1.052 (0.596-1.858)	0.861
SKCM	cluster 1 (vs cluster 2)	1.557 (1.068-2.269)	0.021*
	cluster 3 (vs cluster 2)	3.908 (2.384-6.408)	<0.001***
	cluster 4 (vs cluster 2)	2.709 (1.543-4.755)	0.001**
UCEC	cluster 1 (vs cluster 2)	0.604 (0.115-3.176)	0.552
	cluster 3 (vs cluster 2)	1.883 (0.393-9.026)	0.429
	cluster 4 (vs cluster 2)	1.812 (0.376-8.720)	0.459
	cluster 5 (vs cluster 2)	2.254 (0.467-10.882)	0.312
a. *P<0.05, ** P <0.01, and ***P<0.001
b. Where variables did not satisfy the proportional-hazards assumption for the Cox model (P< 0.05), theP-values are colored red.

## Sheet: Table S4
Table S4. Multivariate Cox regression analysis of five clusters and clinical characteristics
Cancer	Variables	HR (95% CI)	P-valuea, b
BLCA	cluster 2 (vs cluster 1)	1.121 (0.761-1.651)	0.564
	cluster 3 (vs cluster 1)	1.827 (1.099-3.035)	0.020*
	cluster 4 (vs cluster 1)	1.592 (0.896-2.826)	0.113
	cluster 5 (vs cluster 1)	1.398 (0.740-2.643)	0.302
	age	1.033 (1.017-1.050)	<0.001***
	stage (I, II vs III, IV)	2.080 (1.431-3.024)	<0.001***
	gender (male vs female)	0.919 (0.658-1.284)	0.622
BRCA	cluster 1 (vs cluster 3)	1.872 (0.764-4.590)	0.17
	cluster 2 (vs cluster 3)	1.720 (0.929-3.185)	0.084
	cluster 4 (vs cluster 3)	1.583 (0.973-2.577)	0.065
	cluster 5 (vs cluster 3)	1.689 (0.978-2.919)	0.06
	age	1.035 (1.021-1.050)	<0.001***
	stage (I, II vs III, IV)	2.758 (1.910-3.984)	<0.001***
CESC	cluster 1 (vs cluster 2)	1.293 (0.620-2.695)	0.494
	cluster 3 (vs cluster 2)	1.878 (0.887-3.977)	0.099
	cluster 4 (vs cluster 2)	1.369 (0.629-2.981)	0.428
	cluster 5 (vs cluster 2)	1.664 (0.586-4.723)	0.339
	age	1.015 (0.997-1.035)	0.11
COAD	cluster 1 (vs cluster 3)	1.566 (0.766-3.203)	0.219
	cluster 2 (vs cluster 3)	1.221 (0.554-2.691)	0.621
	cluster 4 (vs cluster 3)	2.016 (0.73-5.57)	0.176
	cluster 5 (vs cluster 3)	2.048 (0.776-5.409)	0.148
	age	1.027 (1.004-1.05)	0.019*
	stage (I, II vs III, IV)	2.866 (1.637-5.017)	<0.001***
	gender (male vs female)	1.3 (0.756-2.237)	0.343
GBM	cluster 4 (vs cluster 3)	1.626 (0.89-2.969)	0.114
	age	1.027 (1.009-1.045)	0.004**
	gender (male vs female)	0.862 (0.568-1.309)	0.486
HNSC	cluster 1 (vs cluster 4)	1.058 (0.658-1.702)	0.815
	cluster 2 (vs cluster 4)	1.273 (0.834-1.943)	0.263
	cluster 3 (vs cluster 4)	1.159 (0.679-1.980)	0.588
	cluster 5 (vs cluster 4)	1.181 (0.618-2.257)	0.615
	age	1.016 (1.001-1.031)	0.039*
	stage (I, II vs III, IV)	1.899 (1.254-2.875)	0.002**
	gender (male vs female)	0.750 (0.537-1.045)	0.089
KIRC	cluster 3 (vs cluster 5)	1.469 (0.578-3.731)	0.419
	cluster 4 (vs cluster 5)	1.829 (0.686-4.875)	0.228
	age	1.057 (1.033-1.081)	<0.001***
	stage (I, II vs III, IV)	4.047 (2.454-6.676)	<0.001***
	gender (male vs female)	1.136 (0.696-1.856)	0.61
LGG	cluster 3 (vs cluster 5)	1.762 (1.081-2.870)	0.023*
	cluster 4 (vs cluster 5)	1.977 (1.176-3.326)	0.010*
	age	1.056 (1.040-1.072)	<0.001***
	gender (male vs female)	1.108 (0.769-1.598)	0.582
LIHC	cluster 1 (vs cluster 3)	2.359 (1.378-4.04)	0.002**
	cluster 2 (vs cluster 3)	1.262 (0.706-2.255)	0.433
	cluster 4 (vs cluster 3)	1.297 (0.721-2.335)	0.386
	cluster 5 (vs cluster 3)	1.178 (0.527-2.63)	0.69
	age	1.008 (0.993-1.024)	0.315
	stage (I, II vs III, IV)	2.563 (1.727-3.804)	<0.001***
	gender (male vs female)	0.743 (0.493-1.12)	0.156
LUAD	cluster 1 (vs cluster 5)	1.875 (1.048-3.354)	0.034*
	cluster 2 (vs cluster 5)	1.889 (1.089-3.276)	0.024*
	cluster 3 (vs cluster 5)	1.395 (0.622-3.128)	0.419
	cluster 4 (vs cluster 5)	1.994 (0.988-4.025)	0.054
	age	1.014 (0.999-1.03)	0.076
	stage (I, II vs III, IV)	2.681 (1.936-3.711)	<0.001***
	gender (male vs female)	0.92 (0.673-1.258)	0.601
LUSC	cluster 2 (vs cluster 1)	1.203 (0.882-1.641)	0.243
	cluster 3 (vs cluster 1)	1.524 (0.691-3.363)	0.297
	cluster 4 (vs cluster 1)	5.929 (2.765-12.71)	<0.001***
	cluster 5 (vs cluster 1)	1.799 (0.819-3.948)	0.143
	age	1.017 (1-1.035)	0.054
	stage (I, II vs III, IV)	1.779 (1.265-2.502)	0.001**
	gender (male vs female)	1.195 (0.857-1.667)	0.295
OV	cluster 2 (vs cluster 5)	1.057 (0.597-1.873)	0.849
	cluster 3 (vs cluster 5)	1.238 (0.715-2.142)	0.446
	cluster 4 (vs cluster 5)	1.389 (0.684-2.821)	0.364
	age	1.034 (1.013-1.055)	0.001**
SKCM	cluster 1 (vs cluster 2)	1.484 (0.984-2.239)	0.06
	cluster 3 (vs cluster 2)	4.58 (2.684-7.814)	<0.001***
	cluster 4 (vs cluster 2)	2.837 (1.518-5.302)	0.001**
	age	1.022 (1.012-1.033)	<0.001***
	stage (I, II vs III, IV)	1.619 (1.183-2.217)	0.003**
	gender (male vs female)	1.106 (0.803-1.525)	0.537
THCA	cluster 4 (vs cluster 1)	3.42 (0.807-14.498)	0.095
	cluster 5 (vs cluster 1)	0.378 (0.038-3.752)	0.406
	age	1.111 (1.039-1.188)	0.002**
	stage (I, II vs III, IV)	2.536 (0.515-12.489)	0.252
	gender (male vs female)	0.739 (0.141-3.863)	0.72
UCEC	cluster 2 (vs cluster 1)	1.47 (0.271-7.972)	0.655
	cluster 3 (vs cluster 1)	3.112 (1.005-9.641)	0.049*
	cluster 4 (vs cluster 1)	2.887 (0.942-8.848)	0.064
	cluster 5 (vs cluster 1)	3.441 (1.031-11.489)	0.045*
	age	1.008 (0.973-1.045)	0.652
a. *P<0.05, ** P <0.01, and ***P<0.001
b. Where variables did not satisfy the proportional-hazards assumption for the Cox model (P< 0.05), theP-values are colored red.
